# Supplementary material for: Novel Electrochemical Aptasensor Based on Iron–Cobalt-Doped Magnetic Carbon and cDNA-Polyacrylic Acid for the Determination of Aflatoxin B1 in Peanuts
Source: Sensors (Basel). 2026 Jul 9;26(14):4348. doi: 10.3390/s26144348 (PMC13419315; doi:10.3390/s26144348)
Supplement: Supplementary file 1 [file sensors-26-04348-s001.zip]

Archive with 1 entries (1 files):
- sensors-4312437-supplementary.pdf
